# Supplementary material for: PCV2 Infection Represses the Differentiation of Light Zone Germinal Center B Cells by Inhibiting Their Interaction with Helper Cells
Source: Microorganisms. 2025 Sep 18;13(9):2184. doi: 10.3390/microorganisms13092184 (PMC12472866; doi:10.3390/microorganisms13092184)
Supplement: Supplementary file 1 [file microorganisms-13-02184-s001.zip]

Archive with 1 entries (1 files):
- microorganisms-3839464-supplementary.pdf
